# Supplementary material for: Clinical and Demographic Characteristics of Oral Sarcoidosis: A Systematic Review of Case Reports and Case Series
Source: J Clin Med. 2025 Oct 3;14(19):7006. doi: 10.3390/jcm14197006 (PMC12524915; doi:10.3390/jcm14197006)
Supplement: Supplementary file 1 [file jcm-14-07006-s001.zip]

Archive with 1 entries (1 files):
- jcm-3861837-supplementary.pdf
